# Supplementary material for: Diversity and Anti-Infectious Components of Cultivable Rhizosphere Fungi Derived from Three Species of Astragalus Plants in Northwestern Yunnan, China
Source: J Fungi (Basel). 2024 Oct 24;10(11):736. doi: 10.3390/jof10110736 (PMC11595489; doi:10.3390/jof10110736)
Supplement: Supplementary file 1 [file jof-10-00736-s001.zip]

Archive with 1 entries (1 files):
- jof-3184873-supplementary.pdf
